# Supplementary material for: Expression of the quinoa TCP gene family and analysis of CqTCP11 involvement in seed germination stress response
Source: Front Plant Sci. 2026 Jun 2;17:1860606. doi: 10.3389/fpls.2026.1860606 (PMC13269216; doi:10.3389/fpls.2026.1860606)
Supplement: Supplementary file 2 [file SupplementaryFile2.xlsx]

## Sheet: ID
Gene ID	Name	Chr_id
AUR62002694	CqTCP1	Chr00
AUR62019560	CqTCP2	Chr01
AUR62032189	CqTCP3	Chr02
AUR62035292	CqTCP4	Chr03
AUR62030149	CqTCP5	Chr04
AUR62036949	CqTCP6	Chr05
AUR62044764	CqTCP7	Chr05
AUR62037872	CqTCP8	Chr06
AUR62037392	CqTCP9	Chr07
AUR62021710	CqTCP10	Chr08
AUR62043441	CqTCP11	Chr09
AUR62008388	CqTCP12	Chr10
AUR62005756	CqTCP13	Chr11
AUR62040457	CqTCP14	Chr12
AUR62028800	CqTCP15	Chr13
AUR62041986	CqTCP16	Chr14
AUR62016055	CqTCP17	Chr15
AUR62021261	CqTCP18	Chr16
AUR62003417	CqTCP19	Chr17
AUR62038847	CqTCP20	Chr18

## Sheet: Ka‘Ks
Seq_1	Seq_2	Ka	Ks	Ka_Ks	EffectiveLen	AverageS-sites	AverageN-sites	cN	cS	pN	pS	Note
CqTCP16	CqTCP4	0.9567249249350005	NaN	NaN	462	104.49999999999994	357.50000000000006	193.25	83.75	0.5405594405594405	0.8014354066985651	High Sequence Divergence Value (pS>=0.75)
CqTCP16	CqTCP12	0.4581494171326879	2.426777358750545	0.18878922513459231	546	139.83333333333331	406.1666666666667	139.25	100.75	0.3428395568321707	0.7205005959475567
CqTCP16	CqTCP17	0.5903043288581581	1.6702173728187772	0.3534296424314631	510	125.16666666666657	384.83333333333337	157.25	83.75000000000001	0.40861844954525767	0.669107856191745
CqTCP16	CqTCP6	0.7273974794428516	NaN	NaN	345	82.99999999999996	262	122.00000000000001	69	0.4656488549618321	0.8313253012048197	High Sequence Divergence Value (pS>=0.75)
CqTCP16	CqTCP19	0.5900108707222609	NaN	NaN	537	124.49999999999997	412.5	168.50000000000003	107.49999999999999	0.40848484848484856	0.8634538152610443	High Sequence Divergence Value (pS>=0.75)
CqTCP16	CqTCP1	0.8931792943109016	NaN	NaN	444	107.49999999999994	336.50000000000006	175.66666666666666	87.33333333333334	0.5220406141654284	0.8124031007751943	High Sequence Divergence Value (pS>=0.75)
CqTCP16	CqTCP3	0.7824992351949789	NaN	NaN	408	97.16666666666666	310.83333333333337	151	81	0.48579088471849863	0.8336192109777016	High Sequence Divergence Value (pS>=0.75)
CqTCP16	CqTCP9	0.7639544897486992	2.067353367914045	0.3695326118918546	465	112.83333333333321	352.1666666666668	168.75	79.25	0.47917652626597235	0.7023633677991145
CqTCP16	CqTCP8	0.9764058520713672	NaN	NaN	549	133.9999999999999	415.0000000000001	226.58333333333334	110.41666666666667	0.5459839357429718	0.8240049751243789	High Sequence Divergence Value (pS>=0.75)
CqTCP16	CqTCP5	1.0080645039766765	NaN	NaN	642	154.25000000000006	487.74999999999994	270.4166666666667	116.58333333333333	0.554416538527251	0.7558076715289029	High Sequence Divergence Value (pS>=0.75)
CqTCP16	CqTCP15	0.5739780415421647	NaN	NaN	540	132.99999999999991	407.0000000000001	163.25	100.75	0.401105651105651	0.7575187969924817	High Sequence Divergence Value (pS>=0.75)
CqTCP16	CqTCP20	0.5642720094064512	2.0708700198121273	0.27248065016540385	402	96.66666666666657	305.3333333333334	121.08333333333334	67.91666666666666	0.39656113537117893	0.7025862068965523
CqTCP16	CqTCP2	0.902515806063632	NaN	NaN	564	129.91666666666663	434.08333333333337	227.83333333333334	106.16666666666666	0.5248608178153196	0.8171905067350868	High Sequence Divergence Value (pS>=0.75)
CqTCP16	CqTCP14	0.023555655158050998	0.15992969714794858	0.14728756183574845	552	142.33333333333331	409.6666666666667	9.5	20.5	0.023189585028478437	0.1440281030444965
CqTCP16	CqTCP18	0.5747496977301993	1.692562917487688	0.3395736086332993	531	132.6666666666666	398.3333333333334	159.91666666666669	89.08333333333334	0.4014644351464435	0.6714824120603019
CqTCP16	CqTCP13	0.5595947198959768	NaN	NaN	576	139.41666666666669	436.5833333333333	172.16666666666669	106.83333333333333	0.39435006680664253	0.7662881052002389	High Sequence Divergence Value (pS>=0.75)
CqTCP16	CqTCP10	0.5575811529393562	NaN	NaN	597	147.9166666666668	449.0833333333332	176.66666666666669	111.33333333333334	0.39339395064019317	0.7526760563380276	High Sequence Divergence Value (pS>=0.75)
CqTCP16	CqTCP10	0.7646370769489526	2.0604531856916317	0.3711014073305854	465	112.66666666666654	352.3333333333335	168.91666666666669	79.08333333333334	0.47942289498580876	0.7019230769230778
CqTCP16	CqTCP8	0.9461555598985849	NaN	NaN	474	114.83333333333323	359.16666666666674	193.08333333333334	88.91666666666666	0.5375870069605567	0.7743105950653126	High Sequence Divergence Value (pS>=0.75)
CqTCP4	CqTCP12	0.830101996549955	NaN	NaN	567	137.91666666666663	429.08333333333337	215.41666666666666	113.58333333333333	0.5020392309186249	0.8235649546827797	High Sequence Divergence Value (pS>=0.75)
CqTCP4	CqTCP17	0.9088185388142519	4.6898906852923625	0.19378245673493713	549	129.91666666666663	419.08333333333337	220.75	97.25	0.526744879697753	0.7485567671584351
CqTCP4	CqTCP6	0.6488840256697801	NaN	NaN	444	99.16666666666661	344.83333333333337	149.75	76.25	0.43426776220396324	0.7689075630252105	High Sequence Divergence Value (pS>=0.75)
CqTCP4	CqTCP19	0.6988720014764506	NaN	NaN	363	79.24999999999999	283.75	129	60.99999999999999	0.45462555066079297	0.7697160883280758	High Sequence Divergence Value (pS>=0.75)
CqTCP4	CqTCP1	0.6168862784358436	NaN	NaN	399	86.08333333333331	312.91666666666674	131.58333333333331	70.41666666666667	0.4205059920106523	0.8180058083252665	High Sequence Divergence Value (pS>=0.75)
CqTCP4	CqTCP3	0.5179923894356198	NaN	NaN	468	100.41666666666664	367.58333333333337	137.49999999999997	82.5	0.3740648379052368	0.8215767634854774	High Sequence Divergence Value (pS>=0.75)
CqTCP4	CqTCP9	0.609201006793491	NaN	NaN	501	111.41666666666657	389.5833333333335	162.49999999999997	87.5	0.4171122994652404	0.7853403141361264	High Sequence Divergence Value (pS>=0.75)
CqTCP4	CqTCP8	0.7268101595632709	1.9836650790387693	0.36639761784558084	504	109.91666666666657	394.0833333333334	183.41666666666669	76.58333333333334	0.46542609431169374	0.6967399545109939
CqTCP4	CqTCP5	0.793207782623332	2.964280725713817	0.2675886179546381	549	122.91666666666657	426.0833333333334	208.58333333333334	90.41666666666667	0.48953647565030306	0.7355932203389837
CqTCP4	CqTCP15	0.8751940460402001	NaN	NaN	534	122.58333333333331	411.4166666666667	212.5	94.49999999999999	0.5165080008102086	0.7709041468388851	High Sequence Divergence Value (pS>=0.75)
CqTCP4	CqTCP20	0.9550657350868422	2.567811155388049	0.37193768439038977	411	97.16666666666663	313.83333333333337	169.5	70.5	0.5400955921402018	0.7255574614065183
CqTCP4	CqTCP2	0.6000087894352941	NaN	NaN	570	120.24999999999989	449.7500000000001	185.75	112.25000000000001	0.41300722623679814	0.9334719334719345	High Sequence Divergence Value (pS>=0.75)
CqTCP4	CqTCP14	0.918253633378822	5.4864137923142104	0.16736864336867596	360	83.50000000000003	276.5	146.41666666666666	62.58333333333333	0.5295358649789029	0.7495009980039917
CqTCP4	CqTCP18	0.813500879707107	NaN	NaN	435	102.66666666666666	332.3333333333333	164.99999999999997	85.99999999999999	0.4964894684052156	0.8376623376623376	High Sequence Divergence Value (pS>=0.75)
CqTCP4	CqTCP13	0.9790948773547931	NaN	NaN	573	127.91666666666656	445.0833333333334	243.33333333333334	99.66666666666667	0.54671409848343	0.7791530944625414	High Sequence Divergence Value (pS>=0.75)
CqTCP4	CqTCP10	0.8187407957574464	NaN	NaN	564	134.33333333333334	429.66666666666663	214.08333333333331	104.91666666666666	0.4982544608223429	0.781017369727047	High Sequence Divergence Value (pS>=0.75)
CqTCP4	CqTCP10	0.6196577240753299	NaN	NaN	522	115.33333333333323	406.6666666666668	171.49999999999997	88.49999999999999	0.42172131147540964	0.7673410404624283	High Sequence Divergence Value (pS>=0.75)
CqTCP4	CqTCP8	0.6378921670393362	3.8499556841658222	0.16568818432452934	444	98.91666666666661	345.08333333333337	148.25	73.75	0.42960637527167345	0.7455770850884587
CqTCP12	CqTCP17	0.5933390294353383	NaN	NaN	741	189.1666666666668	551.8333333333333	226.25000000000003	147.74999999999997	0.40999697976442173	0.7810572687224663	High Sequence Divergence Value (pS>=0.75)
CqTCP12	CqTCP6	0.9558573364235785	3.086042793419012	0.30973560653855636	807	202.41666666666686	604.5833333333331	326.6666666666667	149.33333333333331	0.5403170227429361	0.7377521613832845
CqTCP12	CqTCP19	0.6673372929548957	NaN	NaN	669	165.91666666666669	503.0833333333333	222.33333333333334	132.66666666666666	0.44194136160344544	0.7995981918633851	High Sequence Divergence Value (pS>=0.75)
CqTCP12	CqTCP1	0.8925529840689915	NaN	NaN	390	96.3333333333333	293.66666666666674	153.25	74.75	0.5218501702610668	0.7759515570934259	High Sequence Divergence Value (pS>=0.75)
CqTCP12	CqTCP3	0.9396595422805828	3.761855311874031	0.24978619972826005	471	113.08333333333331	357.9166666666667	191.75	84.25000000000001	0.5357392316647264	0.7450257921886517
CqTCP12	CqTCP9	0.9933902293603709	NaN	NaN	777	195.91666666666674	581.0833333333333	319.91666666666674	148.08333333333337	0.5505521296429086	0.7558485750744363	High Sequence Divergence Value (pS>=0.75)
CqTCP12	CqTCP8	0.9770981137868515	NaN	NaN	885	219.91666666666688	665.083333333333	363.24999999999994	168.74999999999997	0.5461721588773338	0.7673361121636975	High Sequence Divergence Value (pS>=0.75)
CqTCP12	CqTCP5	0.9485838039298351	NaN	NaN	822	208.00000000000017	613.9999999999998	330.5	161.5	0.5382736156351794	0.776442307692307	High Sequence Divergence Value (pS>=0.75)
CqTCP12	CqTCP15	0.3945140017379798	1.863679987340999	0.21168548485668492	618	158.6666666666667	459.33333333333326	140.91666666666666	109.08333333333334	0.30678519593613934	0.6874999999999999
CqTCP12	CqTCP20	0.5396922588363754	3.2792616057538555	0.16457737250648774	510	134.24999999999994	375.75000000000006	144.58333333333331	99.41666666666667	0.3847859835883787	0.7405338299193052
Seq_1	Seq_2	Ka	Ks	Ka_Ks	EffectiveLen	AverageS-sites	AverageN-sites	cN	cS	pN	pS	Note
CqTCP12	CqTCP2	1.0173863588920182	NaN	NaN	522	123.16666666666661	398.83333333333337	222.08333333333334	94.91666666666667	0.5568324279147513	0.7706359945872805	High Sequence Divergence Value (pS>=0.75)
CqTCP12	CqTCP14	0.4916609027062897	3.95775367827936	0.12422726189469176	468	125.08333333333329	342.91666666666674	123.66666666666669	93.33333333333333	0.36063183475091126	0.7461692205196538
CqTCP12	CqTCP18	0.5881520534207768	1.955842915781848	0.30071538397840253	717	180.1666666666668	536.8333333333333	218.83333333333334	125.16666666666667	0.40763737969574676	0.6947271045328395
CqTCP12	CqTCP13	0.4840698332614004	3.9760781204131233	0.12174555393572209	708	178.33333333333343	529.6666666666665	188.91666666666669	133.08333333333334	0.35667086217747024	0.7462616822429903
CqTCP12	CqTCP10	0.07260514746115652	0.18895079332724596	0.38425426103086463	888	230.50000000000028	657.4999999999998	45.50000000000001	38.5	0.06920152091254757	0.1670281995661603
CqTCP12	CqTCP10	0.9694555127009272	NaN	NaN	789	197.33333333333343	591.6666666666665	321.91666666666674	155.08333333333337	0.5440845070422538	0.7858952702702701	High Sequence Divergence Value (pS>=0.75)
CqTCP12	CqTCP8	1.0109723121079628	2.1802999773512433	0.46368496198222753	807	201.33333333333348	605.6666666666665	336.25000000000006	142.75000000000003	0.555173362685746	0.7090231788079466
CqTCP17	CqTCP6	0.8496382817171182	2.790009206796965	0.30452884515479245	693	173.08333333333337	519.9166666666666	264.33333333333337	126.66666666666667	0.5084148100657158	0.7318247472315839
CqTCP17	CqTCP19	0.5398716404813803	NaN	NaN	582	134.66666666666663	447.33333333333337	172.16666666666666	113.83333333333334	0.3848733233979135	0.8452970297029706	High Sequence Divergence Value (pS>=0.75)
CqTCP17	CqTCP1	0.919094023166023	NaN	NaN	465	108.24999999999994	356.75000000000006	188.99999999999994	81.99999999999997	0.5297827610371406	0.7575057736720555	High Sequence Divergence Value (pS>=0.75)
CqTCP17	CqTCP3	0.8411282578916909	NaN	NaN	516	118.33333333333327	397.66666666666674	201.08333333333334	92.91666666666667	0.5056580050293378	0.7852112676056342	High Sequence Divergence Value (pS>=0.75)
CqTCP17	CqTCP9	0.9014474270221019	3.7399033068878715	0.24103495546579615	687	170.83333333333337	516.1666666666666	270.75	127.25000000000001	0.5245398773006136	0.7448780487804877
CqTCP17	CqTCP8	0.8719092284213393	NaN	NaN	948	232.1666666666669	715.833333333333	369	177.00000000000003	0.5154831199068687	0.7623833452979175	High Sequence Divergence Value (pS>=0.75)
CqTCP17	CqTCP5	0.8484030390740966	NaN	NaN	972	228.75000000000034	743.2499999999997	377.58333333333337	174.41666666666669	0.5080165937885416	0.7624772313296893	High Sequence Divergence Value (pS>=0.75)
CqTCP17	CqTCP15	0.5681801205675824	2.2513584897227785	0.25237212250348695	639	160.4166666666667	478.5833333333333	190.66666666666666	114.33333333333336	0.39839804979975624	0.7127272727272727
CqTCP17	CqTCP20	0.5897474090003715	2.6904325031603196	0.2192017113633678	531	134.5	396.5	161.91666666666666	98.08333333333334	0.4083648591845313	0.7292441140024783
CqTCP17	CqTCP2	0.7612226608545298	NaN	NaN	519	119.74999999999993	399.25000000000006	190.91666666666666	98.08333333333331	0.47818826967230216	0.8190675017397359	High Sequence Divergence Value (pS>=0.75)
CqTCP17	CqTCP14	0.5681247543677959	1.4654729128968091	0.38767332331293675	483	124.66666666666663	358.33333333333337	142.75	80.25000000000001	0.39837209302325577	0.6437165775401072
CqTCP17	CqTCP18	0.0650292679163064	0.17491544849721177	0.3717754405057195	759	189.08333333333348	569.9166666666665	35.5	29.5	0.06228980845152802	0.15601586602027312
CqTCP17	CqTCP13	0.6341383728586891	2.3577837813310327	0.2689552697239697	717	176.5000000000001	540.4999999999999	231.33333333333326	126.66666666666666	0.4279987665741597	0.7176581680830968
CqTCP17	CqTCP10	0.6558734644856564	NaN	NaN	849	214.0833333333336	634.9166666666664	277.58333333333337	173.4166666666667	0.43719648247801574	0.8100428182172044	High Sequence Divergence Value (pS>=0.75)
CqTCP17	CqTCP10	0.8533311099241181	2.4199987196366624	0.3526163476864305	759	186.16666666666677	572.8333333333333	291.91666666666674	134.08333333333337	0.5096013965667735	0.7202327663384063
CqTCP17	CqTCP8	0.8626048695252189	2.2395527719816863	0.38516836053920533	696	171.66666666666669	524.3333333333333	268.75	122.24999999999999	0.5125556261919899	0.7121359223300969
CqTCP6	CqTCP19	1.1291669293978914	2.5290062805389004	0.44648640775905063	513	118.16666666666654	394.8333333333335	230.41666666666666	85.58333333333331	0.5835795694385815	0.7242595204513405
CqTCP6	CqTCP1	0.6198137952443465	NaN	NaN	318	74	244	102.91666666666667	56.083333333333336	0.4217896174863388	0.757882882882883	High Sequence Divergence Value (pS>=0.75)
CqTCP6	CqTCP3	0.6484486688373814	NaN	NaN	417	95.24999999999996	321.75000000000006	139.66666666666666	72.33333333333333	0.434084434084434	0.7594050743657046	High Sequence Divergence Value (pS>=0.75)
CqTCP6	CqTCP9	0.392130596393059	2.1118965134691083	0.1856769940629929	753	177.75000000000003	575.25	175.66666666666669	125.33333333333333	0.30537447486600033	0.7051101734646037
CqTCP6	CqTCP8	0.6591862138242024	NaN	NaN	894	210.9166666666669	683.083333333333	299.5833333333334	166.41666666666674	0.4385750884469931	0.7890161991307778	High Sequence Divergence Value (pS>=0.75)
CqTCP6	CqTCP5	0.664173148907272	NaN	NaN	801	185.41666666666686	615.5833333333333	271.2500000000001	146.75000000000003	0.44063896033572514	0.7914606741573027	High Sequence Divergence Value (pS>=0.75)
CqTCP6	CqTCP15	0.8139213178659408	2.2637293149555964	0.359548870303827	633	150.58333333333326	482.41666666666674	239.58333333333337	107.41666666666669	0.4966315425807566	0.7133370226895411
CqTCP6	CqTCP20	0.8656908649629833	2.6433160078146134	0.327501843292169	684	157.41666666666686	526.5833333333331	270.4166666666666	114.58333333333331	0.5135306219338504	0.7278983589200625
CqTCP6	CqTCP2	0.6860811982579159	3.64485930327136	0.18823256020942686	543	121.8333333333332	421.1666666666668	189.33333333333334	90.66666666666667	0.449544914918876	0.7441860465116288
CqTCP6	CqTCP14	0.7997785728380169	NaN	NaN	357	92.49999999999997	264.5	130.08333333333337	73.91666666666666	0.49180844360428494	0.7990990990990993	High Sequence Divergence Value (pS>=0.75)
CqTCP6	CqTCP18	0.9387337690455204	NaN	NaN	687	165.5000000000001	521.4999999999999	279.25	127.75	0.5354745925215725	0.7719033232628394	High Sequence Divergence Value (pS>=0.75)
CqTCP6	CqTCP13	0.9391449312673875	3.292827834886852	0.2852092421344763	702	165.83333333333337	536.1666666666666	287.1666666666667	122.83333333333334	0.5355921666148586	0.7407035175879396
CqTCP6	CqTCP10	0.9362042003779623	2.5402914742172125	0.36854203932107926	801	193.08333333333363	607.9166666666663	325.0833333333333	139.91666666666666	0.5347498286497604	0.7246439361242976
CqTCP6	CqTCP10	0.4239670083881365	NaN	NaN	831	195.16666666666674	635.8333333333333	205.91666666666669	147.08333333333331	0.32385321100917436	0.7536293766011952	High Sequence Divergence Value (pS>=0.75)
CqTCP6	CqTCP8	0.02541334181928049	0.08738657022991858	0.290815187647446	1095	254.58333333333377	840.4166666666663	21	21	0.024987605354486873	0.0824877250409164
CqTCP19	CqTCP1	0.7749483564143163	2.4315336217582435	0.3187076458576586	504	111.58333333333323	392.41666666666674	189.5833333333333	80.41666666666664	0.48311743469951135	0.7206870799103814
CqTCP19	CqTCP3	0.7963438950183528	NaN	NaN	594	127.41666666666664	466.58333333333337	228.91666666666669	109.08333333333334	0.490623325593856	0.8561151079136693	High Sequence Divergence Value (pS>=0.75)
CqTCP19	CqTCP9	0.8400404500728651	NaN	NaN	513	120.16666666666654	392.8333333333335	198.50000000000003	92.50000000000001	0.5053033517182859	0.769764216366159	High Sequence Divergence Value (pS>=0.75)
CqTCP19	CqTCP8	0.8590918743491588	NaN	NaN	603	136.83333333333326	466.16666666666674	238.41666666666669	114.58333333333334	0.5114408294601358	0.8373934226552989	High Sequence Divergence Value (pS>=0.75)
CqTCP19	CqTCP5	1.0194819526216197	NaN	NaN	618	133.58333333333323	484.41666666666674	270	106	0.5573714089110613	0.7935121646912046	High Sequence Divergence Value (pS>=0.75)
CqTCP19	CqTCP15	0.5971718100805381	NaN	NaN	552	127.16666666666659	424.8333333333334	174.91666666666669	105.08333333333333	0.4117300902314633	0.8263433813892535	High Sequence Divergence Value (pS>=0.75)
CqTCP19	CqTCP20	0.3278722956646696	1.795067620055241	0.18265177980012792	417	99.16666666666657	317.8333333333335	84.41666666666666	67.58333333333334	0.265600419507079	0.6815126050420176
CqTCP19	CqTCP2	0.7582455669315782	NaN	NaN	606	125.49999999999991	480.5000000000001	229.24999999999997	100.75	0.4771071800208115	0.8027888446215145	High Sequence Divergence Value (pS>=0.75)
CqTCP19	CqTCP14	0.5304356997799805	NaN	NaN	447	107.75	339.25	129	90.99999999999999	0.3802505526897568	0.8445475638051043	High Sequence Divergence Value (pS>=0.75)
Seq_1	Seq_2	Ka	Ks	Ka_Ks	EffectiveLen	AverageS-sites	AverageN-sites	cN	cS	pN	pS	Note
CqTCP19	CqTCP18	0.5435851662162161	3.3802301184479844	0.16081306513705657	570	128.41666666666654	441.5833333333335	170.75000000000003	95.25	0.38667673145876574	0.7417261518494491
CqTCP19	CqTCP13	0.5171780663401766	NaN	NaN	549	122.58333333333323	426.41666666666674	159.33333333333334	98.66666666666666	0.373656439319914	0.8048946295037396	High Sequence Divergence Value (pS>=0.75)
CqTCP19	CqTCP10	0.5472965168916852	NaN	NaN	813	182.75000000000028	630.2499999999998	244.83333333333334	141.16666666666669	0.38847018378950166	0.7724578203374362	High Sequence Divergence Value (pS>=0.75)
CqTCP19	CqTCP10	0.8380863465088526	NaN	NaN	513	119.99999999999989	393.0000000000001	198.33333333333337	93.66666666666669	0.5046649703138252	0.7805555555555564	High Sequence Divergence Value (pS>=0.75)
CqTCP19	CqTCP8	0.8309072847209307	NaN	NaN	420	94.66666666666661	325.33333333333337	163.41666666666666	71.58333333333333	0.5023053278688524	0.7561619718309863	High Sequence Divergence Value (pS>=0.75)
CqTCP1	CqTCP3	0.5097151983576762	1.664840988143398	0.3061644937791337	486	104.58333333333326	381.41666666666674	141.08333333333334	69.91666666666667	0.36989294297574826	0.6685258964143431
CqTCP1	CqTCP9	0.6186935246987785	NaN	NaN	369	84.16666666666663	284.83333333333337	120.00000000000001	68	0.42129900526623754	0.8079207920792083	High Sequence Divergence Value (pS>=0.75)
CqTCP1	CqTCP8	0.7314981699922138	NaN	NaN	516	119.66666666666656	396.3333333333334	185.16666666666669	89.83333333333333	0.4671993271656854	0.7506963788300842	High Sequence Divergence Value (pS>=0.75)
CqTCP1	CqTCP5	0.7154527697152109	3.3272221984560257	0.21503005421375576	531	121.99999999999986	409.0000000000001	188.58333333333334	90.41666666666667	0.461083944580277	0.7411202185792358
CqTCP1	CqTCP15	0.9443780512743225	2.8160270631297237	0.3353583009336365	396	93.74999999999994	302.25000000000006	162.33333333333334	68.66666666666667	0.5370829886958919	0.7324444444444449
CqTCP1	CqTCP20	1.0018065614677945	1.6637084899005359	0.6021527013591709	198	48.000000000000014	150	82.91666666666667	32.08333333333333	0.5527777777777778	0.6684027777777775
CqTCP1	CqTCP2	0.5714399362580272	1.3562702667770465	0.4213319057830268	549	116.41666666666654	432.5833333333335	173.00000000000003	73.00000000000001	0.3999229435561548	0.6270579813886908
CqTCP1	CqTCP14	0.9003161821854727	4.553053296002059	0.1977389948358438	444	108.24999999999996	335.75	176	81.00000000000001	0.5241995532390171	0.7482678983833723
CqTCP1	CqTCP18	0.9594884258473606	NaN	NaN	483	111.99999999999993	371.0000000000001	200.83333333333326	87.16666666666664	0.5413297394429466	0.7782738095238098	High Sequence Divergence Value (pS>=0.75)
CqTCP1	CqTCP13	0.8862522842797383	NaN	NaN	462	104.41666666666659	357.5833333333334	185.91666666666666	86.08333333333333	0.5199254253087857	0.8244213886671993	High Sequence Divergence Value (pS>=0.75)
CqTCP1	CqTCP10	0.8963367632477706	NaN	NaN	390	96.49999999999997	293.50000000000006	153.5	74.5	0.5229982964224871	0.7720207253886012	High Sequence Divergence Value (pS>=0.75)
CqTCP1	CqTCP10	0.6062265703575443	NaN	NaN	369	83.99999999999996	285.00000000000006	118.50000000000001	69.5	0.4157894736842105	0.8273809523809528	High Sequence Divergence Value (pS>=0.75)
CqTCP1	CqTCP8	0.6080057726895355	NaN	NaN	318	73.75	244.25	101.75	56.25	0.4165813715455476	0.7627118644067796	High Sequence Divergence Value (pS>=0.75)
CqTCP3	CqTCP9	0.6999322507094836	2.5960621812414284	0.2696130530951991	453	102.6666666666666	350.33333333333337	159.41666666666669	74.58333333333336	0.4550428163653663	0.7264610389610396
CqTCP3	CqTCP8	0.769333432502041	2.8400337775132485	0.2708888318841314	600	132.33333333333323	467.66666666666674	225	97	0.48111190306486096	0.7329974811083129
CqTCP3	CqTCP5	0.6236048922774718	NaN	NaN	504	111.58333333333326	392.41666666666674	166.16666666666666	87.83333333333331	0.42344446803992347	0.787154592979836	High Sequence Divergence Value (pS>=0.75)
CqTCP3	CqTCP15	0.7495701839437456	NaN	NaN	375	92.08333333333331	282.9166666666667	134.08333333333334	73.91666666666666	0.4739322533136966	0.8027149321266969	High Sequence Divergence Value (pS>=0.75)
CqTCP3	CqTCP20	1.1545263606497702	NaN	NaN	294	70.5	223.5	131.66666666666666	60.33333333333333	0.5891126025354213	0.8557919621749408	High Sequence Divergence Value (pS>=0.75)
CqTCP3	CqTCP2	0.08839788035429588	0.20473455940196333	0.4317682398736643	819	174.41666666666674	644.5833333333333	53.75	31.25	0.08338720103425987	0.17916865742952692
CqTCP3	CqTCP14	0.9098003458422212	NaN	NaN	447	106.41666666666666	340.58333333333337	179.5	84.5	0.5270369464154636	0.794048551292091	High Sequence Divergence Value (pS>=0.75)
CqTCP3	CqTCP18	0.8649530259044798	NaN	NaN	489	112.99999999999996	376	192.99999999999997	97.99999999999999	0.5132978723404255	0.8672566371681418	High Sequence Divergence Value (pS>=0.75)
CqTCP3	CqTCP13	0.7104638550963431	NaN	NaN	396	91.99999999999994	304.00000000000006	139.58333333333334	73.41666666666667	0.4591557017543859	0.7980072463768121	High Sequence Divergence Value (pS>=0.75)
CqTCP3	CqTCP10	1.0445790874234349	2.755224168519936	0.37912671475459897	717	166.33333333333331	550.6666666666666	310.41666666666663	121.58333333333334	0.5637106537530266	0.7309619238476955
CqTCP3	CqTCP10	0.6993822591469818	2.164129176183757	0.32317029262563624	453	102.49999999999993	350.5000000000001	159.41666666666669	72.58333333333336	0.4548264384213028	0.7081300813008138
CqTCP3	CqTCP8	0.6727016676778522	2.291097375524714	0.2936154852535624	429	97.83333333333329	331.1666666666667	147.08333333333334	69.91666666666667	0.44413688978359334	0.7146507666098811
CqTCP9	CqTCP8	0.5911136665990582	NaN	NaN	810	192.41666666666669	617.5833333333333	252.58333333333331	152.41666666666666	0.40898664147888275	0.7921177999133823	High Sequence Divergence Value (pS>=0.75)
CqTCP9	CqTCP5	0.6847731607757342	NaN	NaN	759	176.25	582.75	261.66666666666663	141.33333333333331	0.44902044902044896	0.8018912529550827	High Sequence Divergence Value (pS>=0.75)
CqTCP9	CqTCP15	0.9257806964316257	3.3825760172751274	0.2736910247407829	606	146.49999999999994	459.5	244.33333333333331	108.66666666666666	0.5317373957199855	0.7417519908987488
CqTCP9	CqTCP20	0.8906209301951622	NaN	NaN	456	99.33333333333319	356.66666666666686	185.91666666666666	79.08333333333333	0.5212616822429903	0.7961409395973166	High Sequence Divergence Value (pS>=0.75)
CqTCP9	CqTCP2	0.7491128855606222	1.7544404224733559	0.4269810909307174	639	143.4999999999999	495.5000000000001	234.75000000000003	97.25000000000001	0.47376387487386473	0.6777003484320564
CqTCP9	CqTCP14	0.861078414107415	1.836054766788068	0.4689829680918268	399	102.16666666666663	296.83333333333337	151.99999999999997	69.99999999999999	0.5120718697361032	0.6851549755301796
CqTCP9	CqTCP18	0.8829286732886525	2.831835881976664	0.3117866677613941	579	138.16666666666657	440.8333333333334	228.75000000000003	101.25000000000001	0.5189035916824196	0.7328106151990356
CqTCP9	CqTCP13	0.9790155911988885	NaN	NaN	618	146.8333333333333	471.16666666666674	257.58333333333337	110.41666666666667	0.546692607003891	0.7519863791146427	High Sequence Divergence Value (pS>=0.75)
CqTCP9	CqTCP10	0.876511608223083	NaN	NaN	777	190.83333333333354	586.1666666666665	302.99999999999994	145.99999999999997	0.5169178276940575	0.7650655021834051	High Sequence Divergence Value (pS>=0.75)
CqTCP9	CqTCP10	0.00900235864601698	0.06608845426101169	0.13621681346128628	876	205.50000000000017	670.4999999999998	6	13	0.008948545861297542	0.06326034063260336
CqTCP9	CqTCP8	0.4293286289313104	3.233382074845022	0.13278004856629522	792	184.25000000000009	607.7499999999999	198.66666666666663	136.33333333333331	0.32688879747703276	0.7399366802351872
CqTCP8	CqTCP5	0.023015181215129764	0.1664136734302599	0.13830102263066077	1125	264.6666666666671	860.333333333333	19.5	39.5	0.02266563347539714	0.14924433249370253
CqTCP8	CqTCP15	0.9248424330973236	NaN	NaN	705	170	535	284.3333333333333	134.66666666666666	0.5314641744548286	0.792156862745098	High Sequence Divergence Value (pS>=0.75)
CqTCP8	CqTCP20	1.09423268655171	2.3886366551105818	0.45809926102011217	639	147.66666666666663	491.33333333333337	282.83333333333326	106.16666666666666	0.5756445047489822	0.7189616252821671
CqTCP8	CqTCP2	0.7876102501774244	2.613718399640387	0.30133707222851136	783	172.1666666666668	610.8333333333333	297.83333333333326	125.16666666666667	0.48758526603001356	0.7270087124878988
CqTCP8	CqTCP14	1.023648096404012	NaN	NaN	468	117.9166666666666	350.08333333333337	195.49999999999997	92.5	0.558438467031659	0.7844522968197885	High Sequence Divergence Value (pS>=0.75)
CqTCP8	CqTCP18	0.7945521633523691	2.143482385626463	0.3706828517371511	744	177.16666666666686	566.8333333333331	277.75000000000006	125.25	0.4900029403116733	0.7069614299153332
Seq_1	Seq_2	Ka	Ks	Ka_Ks	EffectiveLen	AverageS-sites	AverageN-sites	cN	cS	pN	pS	Note
CqTCP8	CqTCP13	0.8526738224154167	NaN	NaN	807	190.25000000000009	616.7499999999999	314.16666666666663	156.83333333333331	0.5093906228887989	0.8243539202803324	High Sequence Divergence Value (pS>=0.75)
CqTCP8	CqTCP10	0.9840639121915044	NaN	NaN	879	212.25000000000034	666.7499999999997	365.4166666666666	177.5833333333333	0.5480564929383829	0.8366705928543369	High Sequence Divergence Value (pS>=0.75)
CqTCP8	CqTCP10	0.6349068641768868	NaN	NaN	834	196.83333333333337	637.1666666666666	272.91666666666663	164.08333333333334	0.42832853779754115	0.8336155800169347	High Sequence Divergence Value (pS>=0.75)
CqTCP8	CqTCP8	0.706153554229656	NaN	NaN	921	213.50000000000023	707.4999999999998	323.6666666666668	168.33333333333337	0.45747938751472356	0.7884465261514435	High Sequence Divergence Value (pS>=0.75)
CqTCP5	CqTCP15	1.0112059402701208	2.2849716077076287	0.442546391762216	648	158.41666666666669	489.58333333333337	271.83333333333337	113.16666666666669	0.5552340425531915	0.7143608627038401
CqTCP5	CqTCP20	0.8239592165010815	2.480832979782212	0.33213006406155376	510	112.33333333333317	397.66666666666686	198.83333333333331	81.16666666666667	0.4999999999999997	0.7225519287833838
CqTCP5	CqTCP2	0.7912230964956433	NaN	NaN	780	171.08333333333348	608.9166666666665	297.6666666666667	130.33333333333334	0.4888463117558507	0.7618119824646852	High Sequence Divergence Value (pS>=0.75)
CqTCP5	CqTCP14	1.0293619516795705	2.6726086406795173	0.3851525195315737	495	123.49999999999991	371.5000000000001	208.00000000000003	90	0.5598923283983849	0.7287449392712556
CqTCP5	CqTCP18	0.80661483252546	2.36081136063945	0.3416684814270718	729	173.33333333333348	555.6666666666665	274.58333333333337	124.41666666666669	0.494151169766047	0.717788461538461
CqTCP5	CqTCP13	0.882694252501435	NaN	NaN	786	184.1666666666668	601.8333333333333	312.25	139.75	0.5188313486568819	0.7588235294117641	High Sequence Divergence Value (pS>=0.75)
CqTCP5	CqTCP10	0.9286282999645551	NaN	NaN	999	240.25000000000043	758.7499999999995	404.08333333333337	199.91666666666669	0.5325645249862716	0.8321193201526174	High Sequence Divergence Value (pS>=0.75)
CqTCP5	CqTCP10	0.6909831429456068	NaN	NaN	792	184.58333333333337	607.4166666666665	274.25	146.74999999999997	0.4515022636850049	0.7950338600451464	High Sequence Divergence Value (pS>=0.75)
CqTCP5	CqTCP8	0.6900066924158048	NaN	NaN	843	191.83333333333348	651.1666666666665	293.7500000000001	159.25000000000003	0.45111338622984415	0.8301476976542133	High Sequence Divergence Value (pS>=0.75)
CqTCP15	CqTCP20	0.6325970734524455	1.9841473830906644	0.3188256471487831	534	129.16666666666657	404.8333333333334	173	90	0.4273363524083984	0.6967741935483877
CqTCP15	CqTCP2	0.8708098886401032	3.0527815290818694	0.2852512963487437	531	123.66666666666656	407.3333333333335	209.83333333333334	91.16666666666667	0.5151391162029458	0.737196765498653
CqTCP15	CqTCP14	0.46567907825464466	3.2624237682653145	0.14274021749855448	429	109.74999999999996	319.25	110.75	81.25	0.34690681284259983	0.7403189066059228
CqTCP15	CqTCP18	0.6620201410580974	1.7580636179255977	0.37656210748461916	633	153.75000000000006	479.24999999999994	210.74999999999997	104.25000000000003	0.4397496087636933	0.6780487804878048
CqTCP15	CqTCP13	0.059520421787564386	0.18410100935889426	0.3233030714760111	735	178.66666666666674	556.3333333333333	31.833333333333336	29.166666666666664	0.057219892150988626	0.16324626865671635
CqTCP15	CqTCP10	0.49640631661175316	2.144574055770992	0.23147082063962163	705	180.33333333333348	524.6666666666665	190.50000000000003	127.50000000000001	0.36308767471410436	0.7070240295748609
CqTCP15	CqTCP10	0.9045979322343579	3.1146415031716472	0.29043404555972285	576	137.83333333333323	438.16666666666674	230.24999999999997	101.74999999999999	0.5254849752757701	0.7382103990326486
CqTCP15	CqTCP8	0.788040300557425	2.4073135153292484	0.32735258433908004	657	157.58333333333331	499.41666666666674	243.58333333333331	113.41666666666667	0.4877356916402468	0.7197250132205184
CqTCP20	CqTCP2	1.073260854006336	NaN	NaN	408	97.4166666666666	310.58333333333337	177.24999999999997	73.75	0.5707002951435469	0.757057313943542	High Sequence Divergence Value (pS>=0.75)
CqTCP20	CqTCP14	0.4614555858667695	2.1020858808024228	0.21952270841123744	276	71.91666666666666	204.08333333333334	70.33333333333334	50.666666666666664	0.3446304614128216	0.7045191193511009
CqTCP20	CqTCP18	0.49832160627761657	NaN	NaN	501	120.58333333333319	380.41666666666686	138.5	91.49999999999999	0.36407447973713014	0.7588113337940575	High Sequence Divergence Value (pS>=0.75)
CqTCP20	CqTCP13	0.7049304969230892	2.518585346644387	0.2798914469435378	555	132.49999999999997	422.5	193.08333333333334	95.91666666666667	0.4570019723865878	0.7238993710691826
CqTCP20	CqTCP10	0.6713064099355791	NaN	NaN	654	157.83333333333354	496.1666666666665	220.08333333333331	118.91666666666666	0.4435673496808869	0.7534318901795132	High Sequence Divergence Value (pS>=0.75)
CqTCP20	CqTCP10	0.8998707905030743	NaN	NaN	456	99.33333333333319	356.66666666666686	186.91666666666666	81.08333333333333	0.5240654205607473	0.816275167785236	High Sequence Divergence Value (pS>=0.75)
CqTCP20	CqTCP8	0.9355281420214803	1.6972571622839818	0.5511999965653699	534	120.41666666666652	413.5833333333335	221.0833333333333	80.91666666666669	0.5345557122708037	0.6719723183391013
CqTCP2	CqTCP14	0.9449744105920692	NaN	NaN	480	114.24999999999997	365.75	196.5	89.5	0.5372522214627478	0.7833698030634575	High Sequence Divergence Value (pS>=0.75)
CqTCP2	CqTCP18	0.8785924006927988	NaN	NaN	624	142.41666666666663	481.58333333333337	249.24999999999994	121.74999999999997	0.5175635923170097	0.8548858981860737	High Sequence Divergence Value (pS>=0.75)
CqTCP2	CqTCP13	0.9724757589270474	NaN	NaN	684	153.33333333333334	530.6666666666666	289.1666666666668	122.83333333333333	0.5449120603015079	0.801086956521739	High Sequence Divergence Value (pS>=0.75)
CqTCP2	CqTCP10	1.0511915229588031	NaN	NaN	807	186.58333333333343	620.4166666666666	350.75	144.25000000000003	0.5653458697112156	0.773112996873604	High Sequence Divergence Value (pS>=0.75)
CqTCP2	CqTCP10	0.8300037366459563	6.4451988919666805	0.12877860723281573	669	149.91666666666654	519.0833333333335	260.5833333333333	112.41666666666666	0.5020067426553217	0.7498610339077271
CqTCP2	CqTCP8	0.6853141494244502	3.3381015684177315	0.20530056841538552	492	109.4999999999999	382.5000000000001	171.83333333333334	81.16666666666667	0.4492374727668844	0.7412480974124817
CqTCP14	CqTCP18	0.5957304159349657	1.3597417180635676	0.43812027535887915	510	130.9166666666666	379.08333333333337	155.83333333333334	82.16666666666669	0.41107935810068147	0.6276257161043926
CqTCP14	CqTCP13	0.45401410567770867	5.049515513174852	0.089912409317909	465	116.58333333333329	348.41666666666674	118.66666666666667	87.33333333333333	0.340588375986606	0.7491065046461761
CqTCP14	CqTCP10	0.5290241115495631	NaN	NaN	510	132.5833333333333	377.41666666666674	143.25	102.74999999999997	0.37955398542724655	0.7749842866121937	High Sequence Divergence Value (pS>=0.75)
CqTCP14	CqTCP10	0.8601731473706782	1.8491164229481765	0.46518063259599607	399	101.99999999999994	297	151.99999999999997	69.99999999999999	0.5117845117845117	0.6862745098039218
CqTCP14	CqTCP8	0.8698314996898906	NaN	NaN	351	89.74999999999997	261.25	134.5	70.50000000000001	0.5148325358851674	0.7855153203342622	High Sequence Divergence Value (pS>=0.75)
CqTCP18	CqTCP13	0.6657534183355595	5.262726272966451	0.1265035238019881	651	154.91666666666674	496.08333333333326	218.9166666666667	116.08333333333337	0.441290105828994	0.7493275954814416
CqTCP18	CqTCP10	0.5578337559938389	2.783714205812543	0.20039189182174394	687	170.50000000000017	516.4999999999998	203.25000000000003	124.75000000000001	0.39351403678606023	0.7316715542521988
CqTCP18	CqTCP10	0.8896817146153538	NaN	NaN	579	137.9999999999999	441.0000000000001	229.75000000000003	105.25000000000001	0.5209750566893423	0.7626811594202906	High Sequence Divergence Value (pS>=0.75)
CqTCP18	CqTCP8	0.8468523624071899	NaN	NaN	678	162.41666666666674	515.5833333333333	261.66666666666674	125.33333333333334	0.5075157588492002	0.7716777834787067	High Sequence Divergence Value (pS>=0.75)
CqTCP13	CqTCP10	0.4379776558362326	2.011494766162518	0.21773740762537303	741	183.08333333333354	557.9166666666665	185.08333333333337	127.91666666666667	0.3317401045556387	0.6986800182066446
CqTCP13	CqTCP10	0.9901244055724665	5.389040261685555	0.18372926485852248	618	146.66666666666663	471.33333333333337	259.08333333333337	109.91666666666667	0.5496817538896748	0.7494318181818184
CqTCP13	CqTCP8	0.8170080641543958	NaN	NaN	678	158.91666666666669	519.0833333333334	258.33333333333337	120.66666666666667	0.49767217851982665	0.7593078133193497	High Sequence Divergence Value (pS>=0.75)
CqTCP10	CqTCP10	0.895274925023791	NaN	NaN	792	193.0000000000002	598.9999999999998	313.0833333333333	146.91666666666663	0.5226766833611577	0.7612262521588936	High Sequence Divergence Value (pS>=0.75)
CqTCP10	CqTCP8	0.8274658235490266	1.9625842536659848	0.4216205352730066	801	193.58333333333363	607.4166666666664	304.41666666666674	134.58333333333337	0.5011661407600497	0.6952216960826508
CqTCP10	CqTCP8	0.49953346518319364	NaN	NaN	921	214.25000000000017	706.7499999999998	257.75	164.24999999999997	0.36469755925008857	0.7666277712952151	High Sequence Divergence Value (pS>=0.75)

## Sheet: Primer
SeqID	LEFT_Primer	RIGHT_Primer
CqTCP16	TACTGTTCCTGCTGTGGCTG	AAACTCCAACCCCACCGTTT
CqTCP4	AAGGCGAGCAAGACGATTGA	CCGTGGTGGCCAAGAATTTC
CqTCP12	CCTGTTGGAGGTGGGGAATC	TCGTGTGACGATCCTTGGTG
CqTCP17	TGGGAAGAAGCGTAGGAGGA	CTCGAAAGCGTAACCCCACT
CqTCP6	CATTGTTTGGTGGTGGCCAG	CCTGATAAGGCTTGTGGGGG
CqTCP19	GCAACACCAGCAACAGGAAG	AAAATTCTTGCGGCGCAGAG
CqTCP1	AGATCACCACTGCTCAAGGG	AGCCATCCAAGGGTTTTGCT
CqTCP3	AGTCACGGCGGCTTAATGAA	AACTTGAAAAACGGGCGAGC
CqTCP9	ATGGCCAACATCAGCAGACA	ATTCCTCCCCTCCCTTCTCC
CqTCP7	AAAGGGCCAAGAGATCGTCG	AGCCGCTTTAATCAGCCACT
CqTCP5	GGTAGTGGTGGGCATGACAA	GTTGGTGGAGGTAGTGGTGG
CqTCP15	CCTCTTCGAAGGACCGTCAC	AACAGACGGTTCAGCCTGTT
CqTCP20	AAGATGGGCATGGTGGTGTT	TTCATGATCCTGCGCTTGGT
CqTCP2	TCACGGCGGTTTGATGAAGA	AGAAAGGGCGAGCAACTTGA
CqTCP14	TTGCTGCTACTGGTACTGGC	AAACTCCAACCCCACCGTTT
CqTCP18	CGGTTACACTCGCTTCACCT	GGTCAGCTGGAAGATCCGAG
CqTCP13	CTCCACCTTCCCACTTCACC	GGTTTCTTCTGCCCCGAAGA
CqTCP10	GGCGGTGGAAGTGGTCATAA	ATCCCTCCTCCTTGTACGCT
CqTCP11	CACAGCAAGGTGTTCACAGC	TCAATGGATGCCTTCGCCTT
CqTCP8	CATTGTTTGGTGGTGGCCAG	ATCCATGCGCGGATAGAAGG
